# Supplementary material for: Inhibition of the IFN-α JAK/STAT Pathway by MERS-CoV and SARS-CoV-1 Proteins in Human Epithelial Cells
Source: Viruses. 2022 Mar 23;14(4):667. doi: 10.3390/v14040667 (PMC9032603; doi:10.3390/v14040667)
Supplement: Supplementary file 1 [file viruses-14-00667-s001.zip]

Archive with 1 entries (1 files):
- viruses-1611376-supplementary.pdf
